# Supplementary material for: The Genetic Legacy of Multiple Beaver Reintroductions in Central Europe
Source: PLoS One. 2014 May 14;9(5):e97619. doi: 10.1371/journal.pone.0097619 (PMC4020922; doi:10.1371/journal.pone.0097619)
Supplement: Table S8 — Genotype data. (TXT) [file pone.0097619.s008.txt]

	CF32		Cca18		Cca13		CF33		CF44		CF7		Cca4		Cca8		CF6		CF31		CF19		CF5		CF41
HE01	151	151	217	217	272	272	211	211	213	213	96	96	388	388	386	386	136	136	212	212	187	187	217	217	100	100
HE02	151	151	217	217	272	272	211	211	213	213	96	96	388	388	386	386	136	136	212	212	187	187	217	217	100	104
HE03	151	151	217	217	272	272	211	211	213	213	96	96	388	388	386	386	136	136	212	212	187	187	217	217	100	104
HE04	151	151	217	217	272	272	211	211	213	213	96	96	388	388	386	386	136	136	212	212	187	187	217	217	100	104
HE05	151	151	217	217	272	272	211	211	213	213	96	96	388	388	386	386	136	136	212	212	187	187	217	217	100	104
HE06	151	151	217	217	272	272	211	211	213	213	96	96	388	388	386	386	136	136	212	212	187	187	217	217	100	104
HE07	151	151	217	217	272	272	211	211	213	213	96	96	388	388	386	386	136	136	212	212	187	187	217	217	104	104
HE08	151	151	217	217	272	272	211	211	213	213	96	96	388	388	386	386	136	136	212	212	187	187	215	215	100	100
HE09	151	151	217	217	272	272	211	211	213	213	96	96	388	388	386	386	136	136	212	212	187	187	215	215	100	104
HE10	151	151	217	217	272	272	211	211	213	213	96	96	388	388	386	386	136	136	212	212	187	187	215	215	100	104
HE11	151	151	217	217	272	272	211	211	213	213	96	96	-9	-9	386	386	136	136	212	212	187	187	215	215	104	104
HE12	151	151	217	217	272	272	211	211	213	213	96	98	388	388	386	386	136	136	212	212	187	187	217	217	100	104
HE13	151	151	217	217	272	272	211	211	209	213	96	96	388	388	386	386	136	136	212	212	187	187	215	215	100	100
HE14	151	151	217	217	272	272	211	211	213	213	96	96	388	388	386	386	136	136	212	222	187	187	215	217	100	104
HE15	151	151	217	217	272	272	211	211	213	213	96	98	388	388	386	386	134	136	212	212	187	187	215	215	100	104
HE16	151	151	217	217	272	272	211	211	213	213	96	96	388	388	386	386	136	136	212	212	187	187	214	215	100	100
HE17	151	151	217	217	272	272	211	211	213	213	96	96	388	388	386	402	134	136	212	212	187	187	215	217	100	100
HE18	151	151	215	217	272	272	211	211	213	213	96	98	388	388	386	386	134	136	212	212	187	187	215	215	100	104
HE19	151	151	217	217	272	272	209	211	209	213	96	96	388	388	386	402	136	136	212	212	187	187	215	217	100	104
HE20	151	151	215	217	272	272	211	211	213	213	96	96	388	392	386	386	136	136	212	222	187	187	215	215	104	104
HE21	151	151	217	217	272	272	211	211	213	213	96	98	388	392	386	386	136	136	212	214	187	187	215	215	104	104
HE22	151	151	215	215	268	272	211	211	213	213	96	96	388	388	386	386	136	136	212	214	187	187	215	215	104	104
HE23	151	159	217	217	272	272	211	211	209	213	96	96	388	388	386	402	136	136	212	222	187	187	214	215	100	100
HE24	151	151	217	217	268	272	211	211	209	213	96	96	388	392	386	402	136	136	212	222	187	187	215	215	100	100
HE25	151	159	217	217	268	272	211	211	213	213	96	96	388	392	386	402	134	136	222	222	187	187	217	217	100	100
HE26	151	151	215	217	268	268	215	215	209	213	96	98	388	392	402	402	136	136	212	212	187	187	217	217	100	100
HE27	151	159	215	217	264	272	211	211	209	213	96	98	388	392	386	402	134	136	212	222	187	187	215	215	100	100
HE28	159	159	215	217	268	272	211	211	213	213	96	98	384	388	386	402	136	140	214	222	187	187	214	215	100	104
HE29	159	161	215	215	264	264	211	211	213	213	96	96	392	396	402	402	134	136	214	222	187	189	215	215	100	104
HE30	159	159	211	217	264	268	211	215	209	209	96	96	392	396	384	402	136	136	222	222	187	187	215	215	104	104
HE31	157	161	217	217	264	268	217	217	213	213	96	98	392	396	402	402	134	136	222	222	187	189	214	215	104	108
HE32	159	159	211	217	264	264	211	215	209	211	96	98	396	396	384	402	136	140	222	222	187	187	215	215	104	104
HE33	161	161	211	217	268	268	211	215	209	213	96	98	392	396	384	402	140	140	214	222	187	189	215	215	104	104
HE34	159	161	211	217	264	268	211	215	209	213	98	98	388	396	402	402	134	142	214	224	187	187	215	215	104	108
HE35	159	159	211	217	264	264	211	215	209	213	96	96	384	396	390	402	136	140	214	222	187	187	214	215	100	104
HE36	159	159	215	215	266	268	217	219	209	211	96	98	386	396	390	402	136	140	214	222	187	187	214	214	-9	-9
HE37	159	159	211	217	264	268	211	217	213	213	96	98	392	392	384	384	134	140	214	222	187	187	214	215	104	104
HE38	159	159	211	217	268	268	211	217	213	213	96	98	392	392	384	384	134	140	214	222	187	187	214	215	104	104
HE39	159	159	217	217	264	264	217	217	209	213	96	96	392	392	390	402	136	140	214	222	187	189	214	215	100	104
HE40	159	159	211	217	268	268	211	217	213	213	96	96	392	392	384	384	140	140	214	214	187	187	214	215	-9	-9
HE41	157	159	217	217	268	268	217	217	209	209	98	98	392	392	384	402	140	140	214	222	187	187	214	214	100	104
HE42	157	157	217	217	264	268	217	217	209	209	98	98	392	392	384	402	140	140	214	222	187	187	214	214	104	104
EG01	151	151	217	217	272	272	211	211	213	213	96	96	388	388	386	386	136	136	212	212	187	187	217	217	100	100
EG02	151	151	217	217	272	272	211	211	213	213	96	96	388	388	386	386	136	136	212	212	187	187	217	217	100	104
EG03	151	151	217	217	272	272	211	211	213	213	96	96	388	388	386	386	136	136	212	212	187	187	217	217	100	104
EG04	151	151	217	217	272	272	211	211	213	213	96	96	388	388	386	386	136	136	212	212	187	187	217	217	100	104
EG05	151	151	217	217	272	272	211	211	213	213	96	96	388	388	386	386	136	136	212	212	187	187	217	217	100	104
EG06	151	151	217	217	272	272	211	211	213	213	96	96	388	388	386	386	136	136	212	212	187	187	217	217	100	104
EG07	151	151	217	217	272	272	211	211	213	213	96	96	388	388	386	386	136	136	212	212	187	187	217	217	100	104
EG08	151	151	217	217	272	272	211	211	213	213	96	96	388	388	386	386	136	136	212	212	187	187	217	217	100	104
EG09	151	151	217	217	272	272	211	211	213	213	96	96	388	388	386	386	136	136	212	212	187	187	217	217	100	104
EG10	151	151	217	217	272	272	211	211	213	213	96	96	388	388	386	386	136	136	212	212	187	187	217	217	100	104
EG11	151	151	217	217	272	272	211	211	213	213	96	96	388	388	386	386	136	136	212	212	187	187	217	217	-9	-9
EG12	151	151	217	217	272	272	211	211	213	213	96	96	388	388	386	386	136	136	212	212	187	187	217	217	100	100
EG13	151	151	217	217	272	272	211	211	213	213	96	96	388	388	386	386	136	136	212	212	187	187	215	217	100	104
EG14	151	151	211	219	272	272	211	217	213	213	96	96	388	388	386	386	136	136	212	212	187	187	217	217	100	104
EG15	151	151	211	219	272	272	211	217	213	213	96	96	388	388	386	386	136	136	212	212	187	187	217	217	100	104
EG16	151	151	211	219	272	272	211	217	213	213	96	96	388	388	386	386	136	136	212	212	187	187	217	217	-9	-9
EG17	151	151	217	217	272	272	211	211	213	213	96	96	388	388	386	386	136	136	212	212	187	187	215	215	100	104
EG18	151	151	217	217	272	272	211	211	213	213	96	96	388	388	386	386	136	136	212	212	187	187	215	215	100	104
EG19	151	151	217	217	272	272	211	211	213	213	96	96	388	388	386	386	136	136	212	212	187	187	215	215	100	104
EG20	151	151	217	217	272	272	211	211	213	213	96	96	388	388	386	386	136	136	212	212	187	187	215	215	100	104
EG21	151	151	217	217	272	272	211	211	213	213	96	96	388	388	386	386	136	136	212	212	187	187	215	215	104	104
EG22	151	151	217	217	272	272	211	211	213	213	96	96	388	388	386	386	136	136	212	212	187	187	215	215	104	104
EG23	151	151	217	217	272	272	211	211	213	213	96	96	388	388	386	386	136	136	212	212	187	187	215	215	100	100
EG24	151	151	217	217	272	272	211	211	213	213	96	96	388	388	386	386	136	136	212	212	187	187	215	215	100	100
EG25	151	151	217	217	272	272	209	211	213	213	96	96	388	388	386	386	136	136	212	212	187	187	217	217	100	104
EG26	151	151	217	217	272	272	211	211	213	213	96	96	388	388	386	386	136	136	212	212	187	187	214	215	100	104
EG27	151	151	217	217	272	272	211	211	213	213	96	96	388	388	386	386	136	136	212	212	187	187	214	215	100	104
EG28	151	151	217	217	272	272	211	211	213	213	96	96	388	388	386	386	136	136	210	212	187	187	215	217	100	104
EG29	151	151	217	217	278	278	209	211	213	213	96	96	-9	-9	-9	-9	136	136	212	212	187	187	215	215	100	104
EG30	149	151	217	217	272	272	211	211	213	213	96	96	388	388	386	386	136	136	212	222	187	187	215	217	104	104
EG31	151	151	215	217	272	272	211	211	213	213	96	96	388	388	386	390	136	136	212	212	187	187	214	215	100	104
EG32	151	151	215	217	272	272	211	213	213	213	96	96	388	388	386	386	136	136	212	222	187	187	215	215	100	100
EG33	151	151	215	217	268	272	211	211	213	213	96	96	388	388	386	390	136	136	212	212	187	187	214	214	104	104
EG34	151	157	217	217	268	272	211	211	213	213	96	96	388	388	386	390	136	136	212	220	187	189	217	217	100	104
EG35	151	157	215	217	272	272	211	213	207	213	96	96	388	388	386	386	136	136	212	212	187	187	215	215	100	100
EG36	151	159	217	217	268	272	211	213	213	213	96	96	384	388	386	390	136	136	212	216	177	187	215	215	100	104
EG37	151	157	215	217	268	272	211	213	211	211	96	96	384	388	386	402	136	136	212	220	177	187	217	217	104	104
EG38	151	157	215	217	268	272	211	211	211	213	96	96	388	388	386	390	136	136	222	222	187	189	215	215	100	104
EG39	151	157	215	217	268	272	211	211	207	213	96	96	388	388	386	390	134	136	212	222	187	189	214	214	100	100
EG40	151	157	215	217	272	272	211	211	203	205	96	96	388	388	390	390	136	136	212	220	177	189	215	215	100	100
EG41	149	157	215	217	268	272	213	213	211	213	96	96	388	388	386	390	136	136	212	220	187	189	214	215	100	100
EG42	151	153	215	217	266	272	211	211	211	213	96	96	388	392	386	390	134	136	222	222	177	187	214	215	100	108
EG43	153	157	215	215	272	272	211	211	207	213	96	96	388	392	386	390	134	136	212	222	177	189	215	215	100	100
EG44	151	157	215	217	266	272	213	213	211	213	96	96	388	388	386	390	134	136	220	222	189	189	215	215	100	100
EG45	149	157	215	217	268	272	211	211	211	211	96	96	384	388	386	390	136	136	220	222	187	189	215	215	100	100
EG46	151	157	215	217	268	268	211	213	207	213	96	96	384	388	390	390	134	136	216	222	187	187	215	215	108	108
EG47	149	157	215	215	268	268	213	213	211	213	96	96	388	392	390	390	136	136	212	222	187	187	215	215	100	100
EG48	157	157	215	217	268	268	211	211	211	211	96	96	384	392	390	402	134	136	212	222	189	189	214	215	104	108
EG49	157	159	215	217	264	268	211	211	211	211	96	96	386	388	390	390	136	136	220	222	187	189	214	215	100	100
EG50	151	151	215	215	266	268	211	211	207	207	96	96	384	392	390	390	134	136	222	222	187	189	215	215	104	108
EG51	157	159	215	215	268	268	211	211	-9	-9	96	96	384	388	390	390	136	136	216	222	177	189	215	215	104	108
EG52	153	157	215	215	268	268	211	211	211	211	96	96	388	388	390	390	134	136	222	222	189	189	214	215	100	100
EG53	149	157	215	215	268	268	213	213	207	211	96	96	388	392	390	390	134	136	216	222	189	189	215	215	100	100
BB01	157	159	215	215	264	268	217	217	209	209	96	98	396	396	384	402	140	140	214	214	187	189	214	214	104	104
BB02	157	161	215	215	268	268	217	217	207	209	98	98	392	396	384	402	140	140	214	222	187	187	214	214	104	104
BB03	157	159	215	215	264	268	217	217	209	209	98	98	396	396	384	402	134	140	214	222	187	187	214	214	104	104
BB04	157	159	215	219	268	268	217	217	209	213	96	98	392	396	384	384	136	140	214	222	187	187	214	214	104	104
BB05	157	161	215	215	268	268	217	217	207	213	98	98	392	396	384	402	134	140	214	222	187	187	214	214	104	104
BB06	157	159	215	219	264	268	217	217	209	213	96	98	396	396	384	384	140	140	214	222	187	187	214	215	104	104
BB07	161	161	215	215	268	268	217	217	207	213	98	98	392	392	384	402	140	140	214	222	187	187	214	214	104	104
BB08	157	159	215	215	264	268	217	217	209	209	98	98	392	392	384	384	136	140	214	222	187	187	214	215	104	104
BB09	159	161	215	215	268	268	217	217	209	209	96	98	392	392	384	384	136	140	214	222	187	187	214	214	100	104
BB10	157	159	215	215	264	268	217	217	209	211	96	98	396	396	384	384	140	140	214	222	187	187	214	215	100	104
BB11	159	159	215	215	268	268	217	217	209	213	96	98	392	396	384	402	134	134	214	222	187	187	214	215	104	104
BB12	-9	-9	215	215	268	268	217	217	209	213	98	98	392	392	402	402	136	140	214	222	187	189	214	215	104	104
BB13	159	161	215	215	268	268	217	217	213	213	96	98	386	386	384	390	140	140	214	222	187	187	214	214	104	104
BB14	159	159	215	215	264	268	217	217	209	213	98	98	384	392	380	384	136	140	214	222	187	187	214	214	100	104
BB15	159	159	215	215	268	268	217	217	213	213	98	98	392	396	384	402	134	134	214	222	187	189	214	215	104	104
BB16	149	157	215	215	268	268	217	217	209	209	96	98	384	392	384	384	136	140	214	222	187	189	215	215	104	104
BB17	159	159	215	215	264	268	213	213	209	213	96	98	392	396	384	402	134	134	214	214	187	189	214	214	-9	-9
BB18	157	159	215	217	264	268	211	211	209	213	96	98	396	396	384	384	140	140	214	214	187	187	214	215	104	104
BB19	159	161	215	215	268	268	217	217	209	209	98	98	384	392	378	384	134	136	222	222	189	189	214	215	104	104
BB20	159	161	215	217	264	268	211	217	209	213	98	98	384	396	380	384	136	140	222	222	187	189	214	214	104	104
BB21	157	159	215	215	268	268	213	217	209	213	96	98	392	396	384	402	134	134	214	222	187	189	215	215	104	104
BB22	159	159	215	217	264	268	215	217	209	213	98	98	384	392	380	402	136	140	214	222	187	189	214	214	104	104
BB23	159	159	215	217	268	268	217	217	209	213	96	98	392	392	384	402	136	140	222	222	187	189	214	215	104	104
BB24	157	159	215	215	264	268	211	211	209	213	98	98	396	396	402	402	140	140	214	222	187	187	214	215	104	104
BB25	159	161	215	215	268	268	213	213	209	209	98	98	392	392	384	402	134	136	214	222	187	189	215	215	104	104
BB26	159	159	215	215	264	268	217	217	209	209	98	98	392	392	384	402	136	140	222	222	187	189	215	215	104	104
BB27	159	159	215	217	264	264	217	217	213	213	96	96	392	392	378	378	140	140	214	214	187	189	214	215	104	104
BB28	159	159	215	215	264	264	217	217	209	213	96	96	392	396	384	402	136	140	214	222	187	189	214	215	100	104
BB29	157	157	215	215	264	268	211	211	209	213	96	98	384	396	384	402	136	140	214	216	187	187	214	215	104	104
BB30	159	159	215	215	264	268	217	217	211	213	98	98	392	396	384	402	136	140	222	222	187	189	215	215	104	104
BB31	157	159	215	217	268	268	217	217	213	213	96	98	392	392	378	402	140	140	222	222	187	189	215	215	104	104
BB32	159	159	215	215	264	268	217	217	209	213	96	98	392	396	378	402	136	136	214	222	187	187	214	215	100	104
BB33	159	159	215	217	264	268	217	217	207	209	96	98	392	392	378	384	136	136	222	222	187	187	214	215	104	104
BB34	159	161	215	217	268	268	217	217	209	213	98	98	386	392	402	402	136	136	222	222	187	189	215	215	104	104
BB35	157	157	215	217	264	268	217	217	213	213	96	98	384	392	378	390	134	140	222	222	187	189	215	215	104	104
BB36	159	159	215	217	268	268	211	217	209	213	100	100	-9	-9	-9	-9	134	136	214	222	187	187	214	214	100	104
BB37	159	159	215	215	264	264	215	217	209	211	96	98	392	396	384	402	136	140	214	214	189	189	215	215	100	104
BB38	159	161	215	215	264	268	215	217	209	213	96	98	396	396	378	384	134	140	222	222	187	187	214	215	100	100
BB39	159	159	215	215	268	268	211	217	211	213	96	96	388	396	384	402	134	136	222	222	187	189	214	215	104	104
BB40	161	161	215	215	268	268	217	217	213	213	98	98	392	392	402	402	134	136	222	222	187	187	214	215	100	100
BB41	159	161	215	217	264	268	215	217	211	213	96	98	392	396	402	402	134	136	222	222	187	187	214	214	100	104
BB42	-9	-9	217	217	264	268	211	211	209	209	96	96	392	392	378	402	140	140	214	216	187	189	214	215	104	104
BB43	159	161	215	215	264	268	211	211	207	209	96	96	396	396	384	402	140	140	216	222	187	187	215	215	104	104
BB44	159	161	215	215	264	268	211	217	209	213	98	98	392	392	402	402	136	140	222	222	187	187	215	215	104	104
BB45	159	159	215	215	264	268	211	211	213	213	96	98	396	396	384	384	136	140	222	222	187	187	215	215	104	104
BB46	157	159	215	215	264	268	211	217	209	209	96	98	392	396	378	390	134	134	222	222	187	189	215	215	104	104
BB47	159	161	215	217	268	268	211	211	213	213	98	98	392	396	402	402	136	136	222	222	187	189	214	215	104	104
BB48	157	159	215	215	264	268	211	217	209	209	96	96	392	392	390	402	134	140	222	222	187	187	215	215	100	104
BB49	159	159	215	217	264	268	211	211	213	213	96	96	392	392	384	384	134	136	214	222	187	187	214	215	100	104
BB50	157	159	215	215	264	268	217	217	213	213	96	98	392	392	-9	-9	134	134	216	216	187	189	215	215	100	104
BB51	157	161	215	215	264	268	211	211	213	213	96	96	392	396	384	402	136	140	222	222	187	187	215	215	100	104
BB52	157	159	215	217	264	264	211	217	209	213	100	100	392	396	402	402	134	136	222	222	187	187	215	215	104	104
BB53	159	161	215	215	264	268	211	211	207	209	96	98	392	392	384	390	134	134	214	222	187	189	215	215	100	104
BB54	157	159	215	215	264	264	209	211	213	213	98	98	392	392	384	402	136	140	222	222	187	189	214	215	100	108
BB55	159	159	215	215	268	268	211	217	209	213	96	98	392	392	378	402	134	136	216	222	187	187	215	215	104	108
BB56	159	159	215	215	264	268	211	211	207	213	96	98	392	392	378	384	136	136	214	224	187	187	215	215	100	104
BB57	159	159	215	215	264	264	215	215	213	213	96	98	392	392	384	402	134	140	216	222	187	187	215	215	104	104
BB58	159	159	215	215	264	264	219	219	209	213	96	98	-9	-9	-9	-9	136	140	222	222	187	189	215	215	100	104
BB59	159	161	215	215	264	264	211	217	207	213	98	98	392	392	402	402	134	134	222	222	187	189	215	215	100	104
BB60	159	159	215	215	264	268	211	211	209	213	96	98	392	396	384	390	136	136	222	222	187	187	215	215	100	108
BB61	159	159	215	215	264	264	209	211	209	213	98	98	392	392	384	402	136	136	222	222	187	189	215	215	104	108
BB62	159	161	215	215	264	268	211	211	213	213	96	98	-9	-9	-9	-9	134	136	222	222	187	187	215	215	100	108
BB63	159	161	215	217	264	268	211	215	213	213	98	98	392	392	384	402	136	136	222	222	189	189	215	215	100	108
BB64	159	159	215	215	264	264	211	211	209	213	96	98	392	392	402	402	136	136	222	222	187	189	215	215	100	100
SW01	161	161	215	215	268	268	217	217	203	209	98	98	396	396	384	384	140	140	214	214	187	189	214	214	104	104
SW02	161	161	215	215	268	268	217	217	203	209	98	98	396	396	384	384	140	140	214	214	187	189	214	214	104	104
SW03	161	161	215	215	268	268	217	217	209	209	98	98	396	396	384	384	140	140	214	214	187	187	214	214	104	104
SW04	161	161	215	215	268	268	217	217	209	209	98	98	396	396	384	384	142	142	214	214	189	189	214	214	-9	-9
SW05	-9	-9	215	215	268	268	217	217	209	209	98	98	396	396	384	384	140	140	214	214	187	189	214	214	104	104
SW06	157	157	215	215	268	268	217	217	209	209	98	98	396	396	382	382	142	142	214	214	187	187	214	214	104	104
SW07	161	161	215	215	268	268	217	217	203	203	96	98	396	396	382	382	140	140	214	214	187	187	214	214	104	104
SW08	161	161	215	215	268	268	217	217	203	203	96	98	396	396	382	382	140	140	214	214	187	187	214	214	104	104
SW09	157	161	215	215	268	268	217	217	209	209	98	98	396	396	384	384	140	140	214	214	187	189	214	214	-9	-9
SW10	161	161	215	215	268	268	217	217	209	209	98	98	388	396	382	382	140	142	214	214	187	187	214	214	104	104
SW11	161	161	215	215	268	268	217	217	209	209	98	98	-9	-9	-9	-9	136	140	214	214	187	187	-9	-9	104	104
SW12	157	161	215	215	268	268	215	217	209	209	98	98	396	396	384	384	140	140	214	214	187	189	214	214	104	104
SW13	-9	-9	215	215	268	268	217	217	203	209	98	98	392	396	384	384	140	140	214	214	187	187	214	214	104	104
SW14	159	161	215	215	268	268	217	217	203	203	96	96	388	396	384	390	140	140	214	214	187	187	214	214	104	104
SW15	139	161	215	215	266	268	217	217	203	209	96	98	388	396	384	390	140	140	214	214	187	187	214	214	104	104
SW16	149	161	215	215	268	268	217	217	203	209	96	98	388	396	382	390	136	140	214	214	187	187	214	214	104	104
SW17	161	161	215	215	266	268	217	217	209	209	96	96	388	396	390	390	136	136	214	222	187	187	214	214	104	104
SW18	161	161	215	215	266	268	217	217	203	203	96	98	388	396	378	390	136	140	214	222	187	187	215	217	104	104
SW19	157	159	215	217	266	268	215	217	203	207	96	98	388	396	378	382	134	140	214	222	187	189	214	214	104	108
SW20	159	159	215	215	268	268	215	217	203	203	98	98	388	388	378	382	134	136	222	222	187	187	214	215	104	108
SW21	-9	-9	215	215	266	268	217	219	209	211	96	96	388	392	390	390	136	136	216	216	187	187	215	215	104	108
SW22	-9	-9	215	217	268	268	219	219	209	211	96	96	388	392	378	378	134	136	222	222	187	187	214	214	108	108
SW23	149	157	215	215	268	268	219	219	211	211	96	96	388	392	390	390	136	136	216	222	187	187	214	214	100	104
SW24	149	149	215	217	268	268	219	219	209	211	96	96	392	392	390	390	136	136	216	222	187	187	214	215	108	108
SW25	157	159	215	215	266	268	217	219	211	211	96	96	392	392	378	390	136	136	216	216	187	189	215	217	108	108
SW26	157	157	215	215	266	268	219	219	211	211	96	96	388	392	378	378	134	134	216	222	187	187	215	215	100	104
SW27	139	159	215	215	268	268	219	219	211	211	96	96	388	388	390	390	136	136	222	222	187	187	215	215	100	108
SW28	149	149	215	215	268	268	213	219	211	211	96	96	388	392	390	390	136	136	216	222	187	189	214	215	108	108
SW29	159	159	217	217	266	268	215	219	211	211	96	96	388	392	378	390	134	136	216	222	187	187	214	215	100	108
SW30	149	159	215	217	266	268	215	219	207	211	96	96	388	392	378	390	134	134	216	222	187	187	214	215	108	108
SW31	149	149	215	217	266	268	213	215	207	207	96	96	388	388	390	390	134	134	216	222	187	189	215	215	104	108
SW32	157	159	215	217	266	266	215	219	211	211	96	96	388	392	378	390	134	134	216	222	187	189	215	215	104	108
GR01	159	159	215	215	268	268	217	217	209	209	98	98	392	396	384	402	136	140	214	214	187	187	214	214	104	104
GR02	159	159	215	215	264	264	217	217	209	213	96	98	392	396	384	402	140	140	214	222	187	189	214	215	104	104
GR03	159	159	215	215	268	268	211	217	209	209	98	98	392	396	-9	-9	134	140	214	214	187	187	214	214	104	104
GR04	157	159	215	215	268	268	211	217	209	213	98	98	396	396	384	402	136	140	222	222	187	187	215	215	100	104
GR05	159	159	217	219	268	268	217	217	209	209	96	98	396	396	384	384	134	136	214	222	187	187	214	215	104	104
GR06	157	159	215	215	268	268	211	211	209	213	98	98	396	396	384	402	136	140	222	222	187	187	214	215	100	104
GR07	157	159	217	217	268	268	217	217	209	213	96	98	396	396	-9	-9	136	140	214	222	187	189	215	215	-9	-9
GR08	157	159	215	215	268	268	211	217	213	213	98	98	396	396	-9	-9	136	136	222	222	187	189	214	215	100	104
GR09	157	159	217	217	264	268	217	217	209	213	96	98	396	396	390	402	140	140	222	222	187	187	215	215	-9	-9
GR10	151	159	215	217	268	268	217	217	213	213	96	98	396	396	402	402	136	140	214	222	187	189	215	215	100	104
GR11	161	161	215	215	268	268	211	217	209	213	96	98	396	396	384	402	136	136	222	222	187	189	215	215	104	104
GR12	161	161	215	215	-9	-9	217	219	209	209	98	98	-9	-9	-9	-9	140	140	-9	-9	189	189	215	215	100	104
GR13	159	159	215	215	264	264	215	215	209	213	96	98	392	392	378	402	140	140	214	214	187	189	214	214	100	104
GR14	151	159	217	217	264	264	217	217	209	213	96	96	388	388	384	384	136	140	212	214	187	187	214	215	100	104
GR15	161	161	217	217	268	268	215	215	209	213	96	98	392	392	384	402	134	140	214	222	187	189	214	215	104	108
GR16	159	159	215	215	-9	-9	211	217	209	213	96	96	388	396	390	390	136	140	212	214	187	187	214	215	100	104
GR17	159	159	215	215	266	268	213	217	207	213	98	98	392	396	384	402	140	140	214	222	187	187	214	215	104	104
GR18	151	157	215	215	264	268	211	211	209	213	96	96	388	388	390	402	140	140	212	214	187	187	214	215	104	104
GR19	157	161	211	217	264	266	211	215	207	213	98	98	392	396	390	402	140	140	222	222	187	187	215	215	104	104
GR20	151	161	215	217	268	272	211	211	209	213	96	96	388	392	386	402	136	136	212	222	187	187	215	215	100	104
GR21	151	151	217	217	272	272	211	211	213	213	96	96	388	388	386	386	136	136	212	212	187	187	217	217	100	104
GR22	153	157	211	217	268	268	211	217	207	207	96	96	384	388	390	390	136	136	222	222	177	189	215	215	100	108
GR23	157	157	215	215	266	266	211	215	207	207	96	96	388	392	378	378	134	136	222	222	187	189	215	215	100	100
GR24	157	157	215	215	266	268	213	213	207	207	96	96	388	392	378	390	134	136	222	222	177	177	215	215	104	108
GR25	151	161	209	209	278	278	183	209	205	205	108	108	355	359	-9	-9	130	132	214	214	187	189	-9	-9	-9	-9
GR26	157	161	217	217	278	278	183	183	205	205	108	108	359	359	402	402	130	132	210	214	187	187	-9	-9	-9	-9
GR27	151	163	217	217	278	278	181	181	205	205	108	108	355	359	402	402	132	132	214	216	187	189	-9	-9	-9	-9
GR28	157	161	217	217	278	278	183	183	205	205	108	108	355	355	402	410	130	132	214	216	187	189	-9	-9	-9	-9
GR29	157	161	217	217	278	278	181	181	205	205	108	108	359	359	402	410	130	132	210	216	187	189	-9	-9	-9	-9
GR30	157	163	217	217	278	278	181	181	205	205	108	108	355	359	402	402	130	132	210	214	187	189	-9	-9	-9	-9
GR31	157	157	217	217	278	278	181	181	205	205	108	108	355	359	402	410	130	132	214	216	187	187	-9	-9	-9	-9
GR32	151	157	217	217	278	278	181	181	205	205	108	108	359	359	402	410	132	132	210	216	187	189	-9	-9	-9	-9
GR33	157	161	217	217	278	278	181	181	205	205	108	108	355	359	402	410	130	132	210	210	189	189	-9	-9	-9	-9
GR34	151	161	217	217	278	278	181	181	205	205	108	108	355	359	410	410	130	132	210	214	189	189	-9	-9	-9	-9
GR35	161	163	217	217	278	278	183	183	205	205	108	108	355	359	410	410	130	132	214	216	187	187	-9	-9	-9	-9
GR36	151	161	209	209	278	278	183	209	205	205	108	108	355	359	402	402	132	132	214	216	187	187	-9	-9	-9	-9
GR37	151	161	209	209	278	278	183	209	205	205	108	108	359	359	402	410	130	132	210	210	187	189	-9	-9	-9	-9
GR38	151	161	209	209	278	278	183	209	205	205	108	108	355	355	402	410	130	130	210	216	187	189	-9	-9	-9	-9
GR39	151	161	209	209	278	278	183	209	205	205	108	108	359	359	402	402	130	132	210	214	187	191	-9	-9	-9	-9
GR40	161	163	209	209	278	278	183	209	205	205	108	108	359	359	402	410	130	130	210	214	187	191	-9	-9	-9	-9
GR41	157	163	217	217	278	278	181	181	205	205	108	108	359	359	402	410	132	132	216	216	187	189	-9	-9	-9	-9
GR42	157	157	217	217	278	278	181	181	205	205	108	108	355	359	402	410	132	132	210	216	187	189	-9	-9	-9	-9
GR43	157	157	217	217	272	278	181	181	205	205	108	108	357	359	402	402	132	132	-9	-9	187	187	-9	-9	-9	-9
GR44	157	161	209	209	278	278	183	209	205	205	108	108	355	359	402	410	130	130	210	216	191	191	-9	-9	-9	-9
